# Supplementary material for: Partial Biodegradable Blend with High Stability against Biodegradation for Fused Deposition Modeling
Source: Polymers (Basel). 2022 Apr 11;14(8):1541. doi: 10.3390/polym14081541 (PMC9027655; doi:10.3390/polym14081541)
Supplement: Supplementary file 1 [file polymers-14-01541-s001.zip]

Archive with 1 entries (1 files):
- polymers-1656305-supplementary.pdf
